# Supplementary material for: The future of antibiotic use in livestock
Source: Nat Commun. 2025 Apr 1;16:2469. doi: 10.1038/s41467-025-56825-7 (PMC11962127; doi:10.1038/s41467-025-56825-7)
Supplement: Supplementary file 4 — Source Data [file 41467_2025_56825_MOESM4_ESM.xls]

## Sheet: Outline
	Outline: Source Data for Tables and Figures
	Figures
	Figure 1:	Livestock AMUQ and AMUI in 2019 by region using the LBC and PCU methods.
	Figure 2:	Global livestock AMUQ projections for 2030 and 2040 under the BAU scenario.
	Figure 3:	Projected regional livestock AMUQ by 2040 with 95% confidence intervals (CI).
	Figure 4:	Relative change and growth rates in livestock AMUQ per region (2019–2040).
	Figure 5:	Projected livestock AMUQ by 2040 under different scenarios.
	Figure 6:	Livestock AMUQ trajectories by 2040 under different scenarios.
	Figure 7:	Livestock AMUQ robustness check projections across animal species by 2040.
	Figure 8:	Methodological Framework for Livestock AMUQ Projections.
	Tables
	Table 1:	Scenarios for livestock AMUQ trajectories under different LBIO and AMUI assumptions.
	Annex
	Figure A1:	Desegregation of herd structure in the GLEAM Model.
	Figure A2:	Comparison of LBIO and AMUQ projections using the LBC method (2019–2040)
	Table A1:	List of countries by region considered in the analysis.

## Sheet: Fig 1
Livestock AMUQ	PCU	LBC
Asia and the Pacific (n=58)	58323.4	66593.6
South America (n=36)	19778	22745.9
Northern America (n=2)	8175.29	8175.29
Europe (n=40)	7080.94	7457.59
Africa (n=54)	6056.33	5804.96
Livestock AMUI	PCU	LBC
Asia and the Pacific (n=58)	157.389	214.816
South America (n=36)	92.5255	104.476
Northern America (n=2)	66.4238	100.915
Europe (n=40)	49.9723	55.8848
Africa (n=54)	28.1007	39.3859

## Sheet: Fig 2
year	ba_amu_tone	ub_amu_tone	lb_amu_tone
2000	94427.2
2001	94413.9
2002	96318
2003	97482.4
2004	98335.2
2005	99847.6
2006	101598
2007	101984
2008	104149
2009	105870
2010	106247
2011	106939
2012	107959
2013	108716
2014	110326
2015	111911
2016	113125
2017	117270
2018	115276
2019	110777
2020	115331	124136	106526
2021	117472	123802	111143
2022	119321	125750	112891
2023	120587	128705	113048
2024	122449	133406	112097
2025	124245	137025	112106
2026	126022	140113	112621
2027	127610	142690	113199
2028	128495	144437	113278
2029	129987	146572	114118
2030	131411	148532	115016
2031	132806	150407	115962
2032	134117	152143	116837
2033	134872	153284	117221
2034	136207	154975	118221
2035	137537	156617	119225
2036	138881	158270	120278
2037	140161	159839	121282
2038	140946	160843	121834
2039	142216	162330	122904
2040	143481	163789	123979

## Sheet: Fig 3
Regions	BAU AMU	Upper Bound AMU	Lower Bound AMU
Africa (n=54)	8173.4	1082.83	1078.26
Asia and the Pacific (n=58)	92687.7	12406.7	11755
Europe (n=40)	7500.9	4074.41	3994.21
Northern America (n=2)	7922.31	937.474	936.539
South America (n=36)	27196.8	1806.13	1738.4

## Sheet: Fig 4
	AMUQ Relative Change (%)
Asia and the Pacific (n=58)	0.411
Africa (n=54)	0.408
South America (n=36)	0.196
Europe (n=40)	0.006
Northern America (n=2)	-0.031
	Average AMUQ Growth
Asia and the Pacific (n=58)	0.017
Africa (n=54)	0.016
South America (n=36)	0.009
Europe (n=40)	0
Northern America (n=2)	-0.001

## Sheet: Fig 5
Scenario Definition		AMU % deviation from base
LBIO-UP*AMUI-BAU	S1	0.141535
LBIO-LOW*AMUI-BAU	S2	-0.135923
LBIOUP*AMUI-30%	S3	-0.200926
LBIO-BAU*AMUI-30%	S4	-0.3
LBIO-LOW*AMUI-30%	S5	-0.395146
LBIO-UP*AMUI-50%	S6	-0.429233
LBIO-BAU*AMUI-50%	S7	-0.5
LBIO-LOW*AMUI-50%	S8	-0.567962

## Sheet: Fig 6
		S1	S2	S3	S4	S5	S6	S7	S8
Year	BAU	LBIO-UP*AMUI-BAU	LBIO-LOW*AMUI-BAU	LBIOUP*AMUI-30%	LBIO-BAU*AMUI-30%	LBIO-LOW*AMUI-30%	LBIO-UP*AMUI-50%	LBIO-BAU*AMUI-50%	LBIO-LOW*AMUI-50%
2019	110777
2020	115331
2021	117472	118304	116674	116292	115710	115151	114951	114535	114136
2022	119321	121009	117699	116923	115741	114606	114199	113355	112544
2023	120587	123147	118128	116952	115160	113439	112823	111543	110313
2024	122449	125915	119120	117528	115102	112772	111937	110204	108539
2025	124245	128641	120023	118004	114926	111971	110912	108714	106603
2026	126022	131373	120884	118426	114680	111083	109794	107119	104550
2027	127610	133931	121539	118636	114211	109961	108439	105278	102243
2028	128495	135770	121509	118168	113076	108185	106433	102796	99302.9
2029	129987	138266	122037	118234	112439	106874	104880	100740	96764.9
2030	131411	140710	122480	118209	111699	105447	103208	98557.9	94092.5
2031	132806	143144	122878	118130	110893	103943	101453	96284.2	91320.1
2032	134117	145507	123180	117949	109976	102320	99576.8	93882.2	88413.3
2033	134872	147280	122956	117258	108572	100231	97242.7	91038.7	85080.7
2034	136207	149701	123247	117049	107603	98531.5	95281.6	88534.3	82054.5
2035	137537	152136	123516	116811	106591	96776.4	93260.3	85960.5	78950.1
2036	138881	154606	123779	116557	105550	94978.5	91191.3	83328.7	75777.8
2037	140161	157023	123968	116224	104420	93084.7	89023.7	80592.7	72496
2038	140946	158900	123704	115458	102891	90821.2	86497.3	77520.3	68899.3
2039	142216	161338	123852	115070	101685	88829.9	84224.6	74663.6	65481.6
2040	143481	163789	123979	114652	100437	86785.1	81894.3	71740.5	61989.3

## Sheet: Fig 7
year	Pig	Cattle	Aquaculture	Sheep	Goat	Chicken	Total		Category	AMU 2040	Lower Bound	Upper Bound	Margin of Error	Positive Error	Negative Error
2000	34258.8	25245.9	3285.87	10670.1	5512.99	1954.84	80928.4		Total	120138	116319	123956	3488.94	3488.94	-3488.94
2001	33605.3	25239.6	3616.14	10385.2	5594.03	2027.38	80467.6		Pig	40645.8	38637.4	42654.3	2008.46	2008.46	-2008.46
2002	33968.7	25444.8	3760.1	10271	5679.66	2186.08	81310.3		Cattle	31654.5	31104.4	32204.6	550.07	550.07	-550.07
2003	34229	25681.6	4126.71	10327.6	5789.71	2200.39	82355.1		Aquaculture	17648.3	17318.3	17978.3	0.33	0.33	-0.33
2004	33962.3	25930.2	4308.95	10578.8	5965.14	2252.26	82997.7		Sheep	14441.1	13890.9	14991.3	550.18	550.18	-550.18
2005	34338.6	26152.5	4598.71	10851.9	6149.48	2301.36	84392.6		Goat	10681.8	10448.1	10915.4	233.69	233.69	-233.69
2006	35107.9	26394.9	4926.61	10855.6	6150.61	2352.53	85788.2		Chicken	5066.18	4919.97	5212.39	146.21	146.21	-146.21
2007	34962.8	26481.6	5262.42	10900.2	6335.95	2443.73	86386.7
2008	35580.2	26656.9	5697.16	10713.2	6489.27	2527.34	87664.1
2009	36475.2	26493.4	5995.36	10619	6569.9	2627.23	88780.1
2010	36631.5	26448.2	6288.51	10561.9	6579.87	2699.81	89209.9
2011	36711.5	26453.2	6585.39	10737.5	6646.92	2729.51	89864.1
2012	36979.7	26562.2	7004.93	10828.5	6772.02	2795.78	90943.1
2013	36786.8	26612.9	7343.33	11039.5	6895.22	2876.06	91553.9
2014	37210	26701.7	7812.81	10957.2	7009.56	2918.38	92609.6
2015	37318.4	26879.2	8116.85	11204.3	7155.35	3023.77	93697.9
2016	37088.1	27193.3	8389.24	11298.3	7337.17	3114.3	94420.4
2017	36843.6	27306.6	8739.86	11392.7	7434.67	3476.22	95193.7
2018	36216.3	27426.5	8933.87	11403	7502.57	3520.89	95003.1
2019	32231.1	27673	9283.91	11588.1	7753.05	3622.2	92151.3
2020	35648.8	27895	9401.39	11847.2	7878.11	3624.29	96294.8
2021	36991.1	28110.1	9724.17	12112.4	7882.96	3615.89	98436.6
2022	36892.4	28434.8	10047.5	12296.3	8017.67	3705.39	99394.1
2023	37365.6	28598.5	10427.3	12348.2	8150.88	3778.49	100669
2024	37683.7	28789.8	10760.8	12462	8295.28	3853.56	101845
2025	38041	28987.9	11147.5	12582.7	8438.89	3926.49	103125
2026	38425.8	29180.9	11528.9	12742.1	8583.59	4001.92	104463
2027	38667	29348.8	11903.2	12835.3	8724.8	4076	105555
2028	38875	29428.9	12304.4	12884.1	8874.83	4150.69	106518
2029	39084	29596.8	12703.4	12982.3	9022.11	4226.06	107615
2030	39199.4	29761.7	13108.3	13100.5	9172.96	4301.28	108644
2031	39299.6	29928.7	13531.8	13218.1	9319.9	4377.1	109675
2032	39484.3	30095.6	13952.5	13346.8	9472.21	4452.95	110804
2033	39645.9	30201.3	14383.6	13489.1	9621.37	4528.99	111870
2034	39743.1	30394.9	14829.9	13596.4	9773.89	4605.44	112944
2035	39903.4	30600.6	15274.5	13692.4	9921.82	4681.91	114074
2036	40105	30817.9	15731.6	13826.6	10074.4	4758.56	115314
2037	40221	31035.6	16201	13982.1	10224	4835.31	116499
2038	40334.1	31196.4	16670.8	14133.9	10377.5	4912.19	117625
2039	40526.4	31424.5	17154.9	14283.8	10527.4	4989.17	118906
2040	40645.8	31654.5	17648.3	14441.1	10681.8	5066.18	120138

## Sheet: Fig A2
year	LBIO	AMUQ LBC
2019	876962	110777
2020	902634	115331
2021	916422	117472
2022	926693	119321
2023	936824	120587
2024	946658	122449
2025	957052	124245
2026	967726	126022
2027	976793	127610
2028	984195	128495
2029	993275	129987
2030	1.00189e+06	131411
2031	1.01053e+06	132806
2032	1.01972e+06	134117
2033	1.02784e+06	134872
2034	1.03703e+06	136207
2035	1.0467e+06	137537
2036	1.05706e+06	138881
2037	1.06706e+06	140161
2038	1.0761e+06	140946
2039	1.08677e+06	142216
2040	1.09715e+06	143481

## Sheet: Table 1
	Scenario	Definition	Description
	S1	LBIO-UP*AMUI-BAU	LBIO at upper bound, AMUI remains at BAU.
	S2	LBIO-LOW*AMUI-BAU	LBIO at lower bound, AMUI remains at BAU.
	S3	LBIO-UP*AMUI-30%	LBIO at upper bound, AMUI decreases by 30%.
	S4	LBIO-BAU*AMUI-30%	LBIO remains at BAU, AMUI decreases by 30%.
	S5	LBIO-LOW*AMUI-30%	LBIO at lower bound, AMUI decreases by 30%.
	S6	LBIO-UP*AMUI-50%	LBIO at upper bound, AMUI decreases by 50%.
	S7	LBIO-BAU*AMUI-50%	LBIO remains at BAU, AMUI decreases by 50%.
	S8	LBIO-LOW*AMUI-50%	LBIO at lower bound, AMUI decreases by 50%.

[truncated: 1 more sheets: Table A1]
